# Supplementary material for: Assessment of multiple mycotoxin exposure and its association with food consumption: a human biomonitoring study in a pregnant cohort in rural Bangladesh
Source: Arch Toxicol. 2022 Apr 19;96(7):2123–38. doi: 10.1007/s00204-022-03288-0 (PMC9151532; doi:10.1007/s00204-022-03288-0)
Supplement: Supplementary file 1 — Supplementary file1 (XLSX 13 KB) [file 204_2022_3288_MOESM1_ESM.xlsx]

## Sheet: Table S1
Table S1: Concentration of mycotoxins in urine samples of pregnant women in rural Habiganj district, Bangladesh under different substitution scenarios (N=447)
Statistical treatment of left-censorship (Substitution scenario)	Mycotoxin metabolites	Uncorrected concentration (ng/ml)				Density corrected concentration (ng/ml)				Creatinine correct concentration (ng/ mg creatinine)
		Mean	Std. Dev.	Min	Max	Mean	Std. Dev.	Min	Max	Mean	Std. Dev.	Min	Max
	AFM1	0.0023	0.0228886	0	0.4195	0.003792	0.0530238	0	1.09071	0.0075696	0.105981	0	2.18035
Lower bound	CIT	0.7413	1.75746	0	14.5395	0.782058	1.83382	0	19.6472	1.43211	3.33527	0	29.878
	HO-CIT	0.2832	0.880928	0	10.3095	0.273616	0.794903	0	8.56763	0.474581	1.48503	0	19.164
	Total CIT	1.00751	2.3906	0	24.2295	1.03923	2.30766	0	21.9213	1.87818	4.17071	0	34.2541
	DON	0.175355	2.09557	0	43.1445	0.116608	1.09875	0	21.3668	0.17113	1.38217	0	23.1686
	DON-3-GlcA	0.0055928	0.118246	0	2.5	0.0058166	0.122976	0	2.6	0.0118392	0.250309	0	5.29213
	DON-15-GlcA	0.758583	9.61781	0	181.701	0.474213	5.21831	0	89.9849	0.823994	8.72731	0	120.028
	Total DON	0.654655	8.03484	0	157.109	0.417689	4.25284	0	77.8064	0.695375	6.53258	0	84.3676
	OTA	0.2517	0.332057	0	2.926	0.241284	0.2769	0	2.49145	0.416397	0.488348	0	5.06743
	AFM1	0.0521689	0.0208791	0.05	0.4195	0.0693425	0.0670092	0.0226087	1.09071	0.133108	0.161819	0.0233394	2.18035
Middle bound	CIT	0.800847	1.73346	0.085	14.5395	0.864003	1.80257	0.0401819	19.6472	1.58909	3.27839	0.0456449	29.878
	HO-CIT	0.32401	0.869788	0.05	10.3095	0.329657	0.780518	0.026	8.56763	0.583329	1.46219	0.0316196	19.164
	Total CIT	1.10539	2.35789	0.131995	24.2295	1.17385	2.26453	0.0653691	21.9213	2.13737	4.09806	0.0564542	34.2541
	DON	1.01976	2.04829	0.85	43.1445	1.23215	1.29347	0.384348	21.3668	2.30869	2.50941	0.473063	36.3248
	DON-3-GlcA	1.25559	0.118246	1.25	3.75	1.65185	1.12799	0.565217	12.9994	3.16484	3.19312	0.583485	53.4188
	DON-15-GlcA	1.9974	9.526	1.25	181.701	2.11016	5.20342	0.565217	89.9849	3.95847	9.02693	0.583485	120.028
	Total DON	3.06008	7.92992	2.41803	157.893	3.59174	4.60469	0.967212	78.1947	6.77652	8.70007	0.751198	103.335
	OTA	0.25249	0.331487	0.01	2.926	0.243275	0.273208	0.008	2.49145	0.427601	0.485482	0.016263	5.06743
	AFM1	0.103399	0.0274848	0.1	0.4195	0.136245	0.103107	0.0452174	1.09071	0.261339	0.274487	0.0466788	4.2735
Upper bound	CIT	0.880131	1.7047	0.17	14.5395	0.971591	1.77159	0.0803638	19.6472	1.79226	3.22916	0.0912899	29.878
	HO-CIT	0.397724	0.853887	0.1	10.3095	0.423057	0.767462	0.052	8.56763	0.759623	1.44889	0.0632391	19.164
	Total CIT	1.25395	2.31617	0.263991	24.2295	1.36923	2.2218	0.130738	21.9213	2.50624	4.04586	0.112908	34.2541
	DON	1.92502	2.06912	1.7	43.1445	2.40611	1.93915	0.768696	21.3668	4.53999	4.62708	0.946126	72.6496
	DON-3-GlcA	2.51119	0.236492	2.5	7.5	3.3037	2.25597	1.13044	25.9988	6.32968	6.38623	1.16697	106.838
	DON-15-GlcA	3.28095	9.44897	2.5	181.701	3.79032	5.45411	1.13044	89.9849	7.16009	10.3771	1.16697	120.028
	Total DON	5.55792	7.86525	4.83606	158.677	6.85558	5.88182	1.93442	78.583	13.0009	13.6904	1.5024	206.669
	OTA	0.258497	0.327589	0.02	2.926	0.253954	0.266971	0.016	2.49145	0.451811	0.475945	0.032526	5.06743
